# Supplementary material for: Friedel–Crafts Reaction of Acylsilanes: Highly Chemoselective Synthesis of 1-Hydroxy-bis(indolyl)methanes and 1-Silyl-bis(indolyl)methanes Derivatives
Source: Molecules. 2023 Jul 27;28(15):5685. doi: 10.3390/molecules28155685 (PMC10420641; doi:10.3390/molecules28155685)
Supplement: Supplementary file 1 [file molecules-28-05685-s001.zip]

Archive with 1 entries (1 files):
- molecules-2431858-supplementary.pdf
